# Supplementary material for: The nascent polypeptide in the 60S subunit determines the Rqc2-dependency of ribosomal quality control
Source: Nucleic Acids Res. 2021 Jan 28;49(4):2102–13. doi: 10.1093/nar/gkab005 (PMC7913769; doi:10.1093/nar/gkab005)
Supplement: gkab005_Supplemental_Files [file gkab005_supplemental_files.zip]

Archive with 3 entries (3 files):
- NAR-02902-V-2020.R1 Supplementary_Figures.pdf
- Supplementary Table 1_Yeast strains list NAR-02902-V-2020.R1.xlsx
- Supplementary Table 2_plasmids list NAR-02902-V-2020.R1.xlsx
