# Supplementary material for: The nascent polypeptide in the 60S subunit determines the Rqc2-dependency of ribosomal quality control
Source: Nucleic Acids Res. 2021 Jan 28;49(4):2102–13. doi: 10.1093/nar/gkab005 (PMC7913769; doi:10.1093/nar/gkab005)
Supplement: gkab005_Supplemental_Files [file gkab005_supplemental_files.zip › Supplementary Table 1_Yeast strains list NAR-02902-V-2020.R1.xlsx]

## Sheet: Sheet1
Supplementary Table 1 Yeast strains used in study
Strains name	Genotype & Marker	Source
W303-1a	MATa ade2 his3 leu2 trp1 ura3 can1	Lab. stock, Parent
YKK000	ski2Δ::kanMX4	Kuroha et al., 2010
YKI112	ski2Δ::kanMX4 hel2Δ::natMX4	Ikeuchi et al., 2019
YKK567	ski2Δ::hygMX4 asc1Δ::kanMX4	Kuroha et al., 2010
YKI102	ski2Δ::kanMX4 ubc4Δ::natMX4	Ikeuchi et al., 2019
YKI1726	ski2Δ::kanMX4 slh1Δ::natMX4	Ikeuchi et al., 2019
YKI1728	ski2Δ::kanMX4 cue3Δ::natMX4	Ikeuchi et al., 2019
YKI1727	ski2Δ::kanMX4 rqt4Δ::natMX4	Ikeuchi et al., 2019
YKI1655	ski2Δ::kanMX4 rps20Δ::natMX4 p414RPS20p-RPS20	Ikeuchi et al., 2019
YKI1656	ski2Δ::kanMX4 rps20Δ::natMX4 p414RPS20p-rps20-K6/8R	Ikeuchi et al., 2019
YLD159	xrn1Δ::kanMX4	Kuroha et al., 2010
YKI522	xrn1Δ::kanMX4 hel2Δ::natMX4	Ikeuchi et al., 2019
YKI105	xrn1Δ::kanMX4 asc1Δ::natMX4	Ikeuchi et al., 2016
YKI523	xrn1Δ::kanMX4 ubc4Δ::natMX4	Ikeuchi et al., 2019
YAI575	xrn1Δ::kanMX4 slh1Δ::natMX4	Ikeuchi et al., 2019
YAI576	xrn1Δ::kanMX4 cue3Δ::natMX4	Ikeuchi et al., 2019
YAI577	xrn1Δ::kanMX4 rqt4Δ::natMX4	Ikeuchi et al., 2019
YKI1672	xrn1Δ::kanMX4 rps20Δ::natMX4 p414RPS20p-RPS20	Ikeuchi et al., 2019
YKI1673	xrn1Δ::kanMX4 rps20Δ::natMX4 p414RPS20p-rps20-K6/8R	Ikeuchi et al., 2019
YKK347	ltn1Δ::kanMX4	Matsuda et al., 2014
YKK542	asc1Δ::kanMX4	Kuroha et al., 2010
YKI310	ltn1Δ::kanMX4 asc1Δ::hygMX4	Matsuda et al., 2014
YKI110	hel2Δ::natMX4	Matsuo and Ikeuchi et al., 2017
YKI765	ltn1Δ::kanMX4 hel2Δ::natMX4	Matsuo and Ikeuchi et al., 2017
YKI1887	rqc2Δ::hygMX4	Lab. stock
YMM012	rqc2Δ::natMX4 ltn1Δ::kanMX4	Matsuo and Ikeuchi et al., 2017
YKI1867	ubc4Δ::natMX4 ltn1Δ::hygMX4	Matsuo and Ikeuchi et al., 2017
YKI1723	rqt2Δ::natMX4 ltn1Δ::kanMX4	Matsuo and Ikeuchi et al., 2017
YKI1725	rqt3Δ::natMX4 ltn1Δ::kanMX4	Matsuo and Ikeuchi et al., 2017
YKI1724	rqt4Δ::natMX4 ltn1Δ::kanMX4	Matsuo and Ikeuchi et al., 2017
YKI1865	rqt3Δ::kanMX4 rqt4Δ::natMX4 ltn1Δ::hygMX4	Matsuo and Ikeuchi et al., 2017
YKI1595	ltn1Δ::kanMX4 rps20Δ::natMX4 p414RPS20p-RPS20	Matsuo and Ikeuchi et al., 2017
YKI1596	ltn1Δ::kanMX4 rps20Δ::natMX4 p414RPS20p-rps20-K6/8R	Matsuo and Ikeuchi et al., 2017
YKI339	ubc4Δ::natMX4	Matsuo and Ikeuchi et al., 2017
YKI2025	ski2Δ::kanMX4 uS10Δ::natMX4 not4Δ::hygMX4 +p416uS10p-uS10	Ikeuchi et al., 2019
YKI2006	ski2Δ::hygMX4 eS7aΔ::hisMX6 eS7bΔ::natNT2 rqt2Δ::kanMX4 +p416eS7Ap-eS7A	Ikeuchi et al., 2019
YMM016	rpl4aΔ::kanMX4 rpl4bΔ::natMX4 ltn1Δ::hygMX4 + p416GPDp-RPL4B	This study
uL4A∆uL4B∆	W303a rpl4a∆::kanMX4 rpl4b∆::natMX4	Matsuo and Tesina et al., 2020
uL4A∆uL4B∆ltn1∆	W303a rpl4a∆::kanMX4 rpl4b∆::natMX4 ltn1∆::hygMX4	Matsuo and Tesina et al., 2020
ski2∆ uS10-3HA	W303a ski2∆::kanMX4 uS10-3HA::HISMX6	Matsuo and Tesina et al., 2020
NOY986	W303a rdn∆∆::hisG, pNOY373	Oakes et al., 2006
NOY986-A2401G	W303a rdn∆∆::hisG, pNOY373-A2401G	Matsuo and Tesina et al., 2020
NOY986-A2404U	W303a rdn∆∆::hisG, pNOY373-A2404U	Matsuo and Tesina et al., 2020
