# Supplementary material for: The nascent polypeptide in the 60S subunit determines the Rqc2-dependency of ribosomal quality control
Source: Nucleic Acids Res. 2021 Jan 28;49(4):2102–13. doi: 10.1093/nar/gkab005 (PMC7913769; doi:10.1093/nar/gkab005)
Supplement: gkab005_Supplemental_Files [file gkab005_supplemental_files.zip › Supplementary Table 2_plasmids list NAR-02902-V-2020.R1.xlsx]

## Sheet: Sheet1
Supplementary Table 2 Plasmids used in study
Plasmid name	Feature	Source
p414GPDp	CEN6, TRP1, GPD promoter	Mumberg et al., 1995
p415GPDp	CEN6, LEU2, GPD promoter	Mumberg et al., 1995
p416GPDp	CEN6, URA3, GPD promoter	Mumberg et al., 1995
pKI124	p414uS10p-uS10	Ikeuchi et al ., 2019
pKI140	p414uS10p-uS10-K6/8R	Ikeuchi et al ., 2019
pKI242	p415HEL2p-HA-HEL2	Ikeuchi et al ., 2019
pKI243	p415HEL2p-HA-HEL2 ΔRING	Ikeuchi et al ., 2019
pKI244	p415HEL2p-HA-HEL2 C64A/C67A	Ikeuchi et al ., 2019
pLD003	p416GPDp-GFP-R(CGN)12-FLAG-HIS3	Dimitrova et al., 2009
pLD008	p416GPDp-GFP-W12-FS-FLAG-HIS3	Dimitrova et al., 2009
pMM001	p416GPDp-GFP-W2-FLAG-HIS3	This study
pMM002	p416GPDp-GFP-W4-FLAG-HIS3	This study
pMM003	p416GPDp-GFP-W6-FLAG-HIS3	This study
pMM004	p416GPDp-GFP-W8-FLAG-HIS3	This study
pMM005	p416GPDp-GFP-W10-FLAG-HIS3	This study
pMM006	p416GPDp-GFP-W14-FLAG-HIS3	This study
pMM007	p416GPDp-GFP-W16-FLAG-HIS3	This study
pMM008	p416GPDp-GFP-W18-FLAG-HIS3	This study
pMM009	p416GPDp-GFP-W20-FLAG-HIS3	This study
pMM010	p416GPDp-GFP-W22-FLAG-HIS3	This study
pMM011	p416GPDp-GFP-W24-FLAG-HIS3	This study
pMM012	p416GPDp-GFP-W7-FLAG-HIS3	This study
pMM013	p416GPDp-GFP-W11-FLAG-HIS3	This study
pMM014	p416GPDp-HA-GFP-W12-FLAG-HIS3	This study
pMM016	p416GPDp-GFP-R4-FLAG-HIS3	This study
pMM017	p416GPDp-GFP-R4-W6-FLAG-HIS3	This study
pMM018	p416GPDp-GFP-R4-W8-FLAG-HIS3	This study
pMM019	p416GPDp-GFP-R4-W10-FLAG-HIS3	This study
pMM020	p416GPDp-GFP-W6-R4-FLAG-HIS3	This study
pMM021	p416GPDp-GFP-W8-R4-FLAG-HIS3	This study
pMM023	p416GPDp-GFP-F10-R4-FLAG-HIS3	This study
pMM024	p416GPDp-GFP-Y10-R4-FLAG-HIS3	This study
pMM031	p416GPDp-GFP-W8-R1-FLAG-HIS3	This study
pMM032	p416GPDp-GFP-W8-R2-FLAG-HIS3	This study
pMM033	p416GPDp-GFP-W8-R3-FLAG-HIS3	This study
pMM048	p416GPDp-HA-SDD1	Matsuo et al., 2020
pMM072	p416GPDp-GFP-W8-(GS)12-R4-FLAG-HIS3	This study
pMM073	p416GPDp-GFP-(GS)3-W8-(GS)9-R4-FLAG-HIS3	This study
pMM074	p416GPDp-GFP-(GS)6-W8-(GS)6-R4-FLAG-HIS3	This study
pMM075	p416GPDp-GFP-(GS)9-W8-(GS)3-R4-FLAG-HIS3	This study
pMM076	p416GPDp-GFP-(GS)12-W8-R4-FLAG-HIS3	This study
pMM089	p416GPDp-GFP-W8-G-R2-FLAG-HIS3	This study
pMM090	p416GPDp-GFP-W8-G-R3-FLAG-HIS3	This study
pMM094	p416GPDp-GFP-W8-G-R4-FLAG-HIS3	This study
pSE001	p416GPDp-GFP-W8-A-R4-FLAG-HIS3	This study
pSE002	p416GPDp-GFP-W8-C-R4-FLAG-HIS3	This study
pSE003	p416GPDp-GFP-W8-D-R4-FLAG-HIS3	This study
pSE004	p416GPDp-GFP-W8-E-R4-FLAG-HIS3	This study
pSE005	p416GPDp-GFP-W8-F-R4-FLAG-HIS3	This study
pSE006	p416GPDp-GFP-W8-H-R4-FLAG-HIS3	This study
pSE007	p416GPDp-GFP-W8-I-R4-FLAG-HIS3	This study
pSE008	p416GPDp-GFP-W8-K-R4-FLAG-HIS3	This study
pSE009	p416GPDp-GFP-W8-L-R4-FLAG-HIS3	This study
pSE010	p416GPDp-GFP-W8-M-R4-FLAG-HIS3	This study
pSE011	p416GPDp-GFP-W8-N-R4-FLAG-HIS3	This study
pSE012	p416GPDp-GFP-W8-P-R4-FLAG-HIS3	This study
pSE013	p416GPDp-GFP-W8-Q-R4-FLAG-HIS3	This study
pSE014	p416GPDp-GFP-W8-R(AGA)-R4-FLAG-HIS3	This study
pSE015	p416GPDp-GFP-W8-S-R4-FLAG-HIS3	This study
pSE016	p416GPDp-GFP-W8-T-R4-FLAG-HIS3	This study
pSE017	p416GPDp-GFP-W8-V-R4-FLAG-HIS3	This study
pSE018	p416GPDp-GFP-W8-Y-R4-FLAG-HIS3	This study
pDS011	p416GPDp-HA-GFP-R12	This study
pSA144	p416GPDp-GFP-FLAG-HIS3	Ito-Harashima et al., 2007
PTT184	p416GPDp-GFP-W12-FLAG-HIS3	Dimitrova et al., 2009
pTT186	p416GPDp-GFP-G12-FLAG-HIS3	Dimitrova et al., 2009
